# Supplementary material for: Compositional Changes in Hydroponically Cultivated Salicornia europaea at Different Growth Stages
Source: Plants (Basel). 2023 Jun 28;12(13):2472. doi: 10.3390/plants12132472 (PMC10346760; doi:10.3390/plants12132472)
Supplement: Supplementary file 1 [file plants-12-02472-s001.zip]

Archive with 1 entries (1 files):
- plants-2433693-supplementary.pdf
